# Supplementary material for: Intermittent Preventive Treatment of Malaria in Pregnancy: Assessment of the Sulfadoxine-Pyrimethamine Three-Dose Policy on Birth Outcomes in Rural Northern Ghana
Source: J Trop Med. 2019 Jun 2;2019:6712685. doi: 10.1155/2019/6712685 (PMC6582795; doi:10.1155/2019/6712685)
Supplement: Supplementary Materials — Additional File 1: dataset. Additional File 2: Table 6: List of variables measured. Additional File 3: Table 7: Logistic regression analysis II. [file 6712685.f1.zip]

Archive with 3 entries (3 files):
- Additional file 1.xlsx
- Additional file 2.docx
- Additional file 3.docx
