# Supplementary material for: Intermittent Preventive Treatment of Malaria in Pregnancy: Assessment of the Sulfadoxine-Pyrimethamine Three-Dose Policy on Birth Outcomes in Rural Northern Ghana
Source: J Trop Med. 2019 Jun 2;2019:6712685. doi: 10.1155/2019/6712685 (PMC6582795; doi:10.1155/2019/6712685)
Supplement: Supplementary Materials — Additional File 1: dataset. Additional File 2: Table 6: List of variables measured. Additional File 3: Table 7: Logistic regression analysis II. [file 6712685.f1.zip › Additional file 1.xlsx]

## Sheet: Full data
DATE_RR	MAT_AGE	MAT_EDU	MARITAL	MAT_OCCUP	MAT_HI	MAT_ITN	MSLEP_ITN	LASTN_ITN	NO_PRG	NO_DEL	NO_CHLDALIVE	NMBIRTHS	NSTILBIRTHS	NO_CS	NO_PRETERM	GA_ANC1	NO_ANC	GA_IPTp1	NO_IPTpDOSES	SP_DOT	MAL_INPREG	HB_ANC1	A_DEL	DO_DELIV	PLACE_DEL	PROL_ROM	DEL_MODE	SEX_BABY	WT_BABY	HT_BABY	COLOR_BABY	HEAD_CIRCU	DEL_OUTCOM
2017-07-14	28	1	2	TRADING	1	1	2	2	2	2	2	0	1	0	0	32	4	36	1	1	2	10.6	24	2017-07-14	2	2	1	2	2.5	50	1	30	1
2017-07-17	27	3	2	TEACHING	1	1	1	1	2	2	2	99	99	99	99	9	4	20	1	1	2	12.1	30	2017-07-13	3	2	2	2	1.9	49	1	28	1
2017-08-09	26	2	2	BUSINESS	1	1	1	1	3	2	2	0	1	0	0	6	6	17	2	1	2	13	30	2017-08-07	3	2	2	2	2.4	44	1	30	1
2017-07-19	28	1	2	HOUSE WIFE	1	1	1	1	4	3	3	99	1	99	99	5	7	18	3	1	2	11.8	30	2017-06-30	3	2	1	2	2.5	45	1	31	1
2017-09-08	17	1	1	STUDENT	1	1	1	1	1	1	1	0	0	0	1	24	2	24	2	1	2	99	31	2017-09-07	3	2	1	1	1.8	43	1	24	1
2017-08-30	18	2	2	STUDENT	1	1	1	1	1	1	1	0	0	0	0	20	3	31	1	1	1	9.5	31	2017-08-29	3	2	1	2	3	50	1	30	1
2017-09-20	27	3	2	TEACHING	1	1	1	1	1	1	1	0	0	0	0	4	6	16	2	1	2	11.9	32	2017-08-19	3	2	1	1	3.2	42	1	30	1
2017-07-17	18	2	1	STUDENT	1	1	1	2	1	1	1	0	0	0	1	28	2	28	2	1	1	9.9	32	2017-07-09	3	1	1	1	1.5	40	1	31	1
2017-07-10	18	2	1	STUDENT	1	1	2	1	1	1	1	0	0	0	0	28	2	28	2	1	2	9.9	32	2017-07-09	3	2	1	1	1.9	40	1	31	1
2017-08-30	36	1	2	TRADING	1	1	99	1	5	4	4	0	1	0	0	16	5	19	5	1	2	10.8	32	2017-08-29	3	2	1	2	2.9	50	1	33	1
2017-08-18	18	2	1	SEAMSTRESS	1	1	1	1	1	1	1	0	0	0	0	12	3	12	2	1	1	99	33	2017-08-17	3	2	1	1	1.7	41	1	29	1
2017-07-06	26	3	2	TEACHING	1	1	2	1	3	2	2	0	1	0	1	8	6	21	2	1	2	12	33	2017-06-30	3	2	1	1	1.35	45	3	30	1
2017-07-21	29	1	2	HAIR DRESSING	1	1	1	1	1	1	1	0	0	0	0	12	5	16	4	1	2	12.5	33	2017-07-20	3	2	1	1	2	45	1	30	1
2017-09-13	30	4	2	FARMING	1	1	1	1	1	1	1	0	0	0	0	6	8	18	4	1	2	11.2	33	2017-09-13	3	2	1	1	2.5	49	1	31	1
2017-08-08	28	1	1	TRADING	1	1	1	1	5	4	5	1	0	0	0	18	3	28	2	1	2	9.4	33	2017-08-07	3	2	1	1	1.7	99	1	31	1
2017-09-08	19	1	2	FARMING	1	1	1	1	1	1	1	0	0	0	0	18	8	22	2	1	2	10.3	33	2017-09-07	3	2	1	2	2.4	49	1	32	1
2017-09-11	23	1	2	TRADING	1	1	1	1	3	3	2	0	99	99	99	16	4	20	3	1	2	99	33	2017-09-10	3	2	1	1	2.6	50	1	32	1
2017-08-08	28	1	1	TRADING	1	1	1	1	5	4	5	1	0	0	0	18	99	3	3	1	2	9.4	33	2017-08-07	3	2	1	1	2.1	50	1	33	1
2017-08-30	33	2	2	WAEVING	1	1	99	1	3	3	4	1	0	1	0	20	6	27	4	1	1	8.3	34	2017-08-29	3	2	2	2	1.7	51	1	29	1
2017-08-28	26	3	2	NURSE	1	1	1	1	1	1	1	0	0	0	0	5	8	16	5	1	2	13.4	34	2017-08-26	3	2	1	1	2.2	46	1	30	1
2017-09-17	24	4	2	HOUSE WIFE	1	1	1	1	4	4	5	1	0	0	0	26	4	26	1	1	2	9.7	34	2017-09-16	3	2	1	2	2.1	47	1	30	1
2017-09-17	24	4	2	HOUSE WIFE	1	1	1	1	4	4	5	1	0	0	0	26	4	26	1	1	2	9.7	34	2017-09-16	3	2	1	2	2	45	1	31	1
2017-08-30	16	2	2	STUDENT	1	1	1	1	1	1	1	0	0	0	0	8	4	30	2	1	1	99	34	2017-08-29	3	2	1	2	2.8	49	1	31	1
2017-08-07	27	2	2	HOUSE WIFE	1	2	1	1	1	1	1	0	0	0	0	6	7	20	4	1	2	99	34	2017-08-06	3	2	1	2	2.4	42	1	32	1
2017-08-30	33	2	2	WAEVING	1	1	99	1	3	3	4	1	0	1	0	20	6	27	4	1	1	8.3	34	2017-08-29	3	2	2	2	1.7	53	1	32	1
2017-08-30	33	2	2	WAEVING	1	1	99	1	3	3	4	1	0	1	0	20	6	27	4	1	1	8.3	34	2017-08-29	3	2	2	2	1.7	54	1	32	1
2017-07-15	27	3	2	TEACHING	1	1	1	1	2	2	2	0	0	0	1	9	4	20	1	1	2	12.1	34	2017-07-13	3	2	2	2	1.9	48	1	33	1
2017-07-10	26	4	2	WEAVING	1	1	2	1	3	3	3	0	0	0	0	12	7	16	3	1	2	9.4	34	2017-07-03	3	2	1	2	2.9	52	1	33	1
2017-08-28	22	2	2	TRADING	1	1	1	1	2	1	1	0	1	0	0	4	8	16	3	1	2	14.2	34	2017-08-27	3	2	1	2	2.4	55	1	33	1
2017-07-16	24	4	2	HOUSE WIFE	1	1	2	1	2	2	2	0	0	0	0	26	2	32	1	1	2	10.7	34	2017-07-15	3	2	1	1	3.5	46	1	34	1
2017-07-19	19	1	2	FARMING	2	1	1	1	1	1	1	0	0	0	0	12	9	15	4	1	1	11.1	34	2017-07-11	3	1	1	2	2.9	52	1	34	1
2017-07-13	21	4	2	HOUSE WIFE	1	1	1	1	2	2	2	0	0	0	0	32	2	32	1	1	2	9.5	34	2017-07-12	3	2	1	2	3	45	1	36	1
2017-08-21	32	3	2	FARMING	1	1	1	1	3	3	2	0	0	0	0	12	6	24	3	1	2	13.4	34	2017-08-19	3	2	1	1	3.8	54	1	36	2
2017-09-24	16	2	2	STUDENT	1	1	1	1	1	1	1	0	0	0	0	6	8	24	3	1	2	12.2	35	2017-09-24	3	2	1	2	2.4	44	1	31	1
2017-09-05	37	3	2	ACCOUNTANT	1	1	1	1	3	3	3	0	0	99	0	12	7	23	3	1	2	12.3	36	2017-07-25	3	2	2	1	2.6	50	1	28	1
2017-09-22	24	3	2	FARMING	1	1	1	1	2	1	1	0	1	0	0	16	6	24	3	1	2	12.3	36	2017-09-21	3	2	1	1	2	41	1	30	1
2017-08-07	23	2	2	STUDENT	1	1	1	1	1	1	1	0	0	1	0	16	6	24	3	1	2	12.4	36	2017-08-06	3	2	2	1	2.5	44	1	30	2
2017-08-28	34	1	2	HOUSE WIFE	1	1	1	1	3	3	3	0	0	0	0	33	2	33	1	1	2	10.8	36	2017-08-27	3	2	1	2	2.3	47	1	30	1
2017-09-22	20	2	2	HOUSE WIFE	1	1	1	1	2	2	2	0	0	0	0	8	5	16	3	1	2	11.3	36	2017-09-21	3	2	1	2	2.6	44	1	31	1
2017-09-09	21	1	1	STUDENT	1	1	1	1	1	1	0	0	0	0	0	16	3	32	1	1	2	8.8	36	2017-09-08	3	2	1	2	2.4	46	1	31	2
2017-07-08	18	2	2	HOUSE WIFE	1	1	2	1	1	1	1	0	0	0	0	12	7	21	4	1	2	9.8	36	2017-07-07	3	2	1	1	2.6	49	1	31	1
2017-09-16	19	2	2	HOUSE WIFE	1	1	1	1	1	1	1	0	0	0	0	18	4	24	3	1	2	9.5	36	2017-09-15	3	2	1	1	2.8	48	1	32	1
2017-08-31	36	2	2	TRADING	1	1	99	1	4	3	4	1	1	1	0	12	8	16	5	1	2	12.8	36	2017-08-29	3	2	1	1	2.3	50	1	32	1
2017-08-29	34	1	2	HOUSE WIFE	1	1	1	1	3	3	2	0	0	0	0	22	5	30	2	1	2	9.5	36	2017-08-28	3	2	1	2	3	50	1	32	1
2017-08-31	17	2	2	STUDENT	1	1	99	1	1	1	1	0	0	0	0	12	8	20	5	1	2	13.1	36	2017-08-30	3	2	1	2	3	50	1	32	1
2017-07-19	23	3	2	STUDENT	1	1	1	1	1	1	1	0	0	0	0	7	5	16	4	1	1	99	36	2017-07-18	3	2	1	2	3	50	1	32	1
2017-07-19	23	3	2	STUDENT	1	1	1	1	1	1	1	0	0	0	0	7	5	16	4	1	2	12.7	36	2017-07-18	3	2	1	2	3	50	1	32	1
2017-07-05	35	1	2	FARMING	1	1	1	1	5	5	4	0	0	0	0	16	7	20	4	1	2	6.4	36	2017-07-04	3	2	2	1	2.9	52	1	32	1
2017-07-05	32	1	2	TRADING	1	1	1	1	2	3	3	1	0	0	0	11	12	16	5	1	2	12.5	36	2017-06-23	3	2	2	2	3.1	52	1	32	1
2017-07-08	19	2	2	SEAMSTRESS	1	1	2	1	1	1	1	0	0	0	0	16	5	24	3	1	2	9.5	36	2017-07-07	3	2	1	2	2.4	47	1	33	1
2017-07-23	23	1	2	HOUSE WIFE	1	1	1	1	3	3	3	99	99	99	99	16	5	16	4	1	2	12	36	2017-07-22	3	2	1	2	2.4	49	1	33	1
2017-07-06	30	1	3	TRADING	1	1	1	1	4	4	4	0	0	0	0	30	1	30	1	1	2	10.2	36	2017-07-05	3	2	1	1	2.8	52	1	33	1
2017-09-08	28	4	2	TRADING	1	1	1	1	4	4	4	0	0	0	0	20	6	28	3	1	2	11.4	36	2017-09-07	3	2	1	2	3	52	1	33	1
2017-09-13	19	2	1	STUDENT	1	1	1	1	1	1	1	0	0	0	0	22	8	22	3	1	2	10.1	36	2017-09-12	3	2	1	2	3.3	54	1	33	1
2017-07-23	15	1	2	HOUSE WIFE	1	1	1	1	1	1	1	99	99	99	99	22	4	27	2	1	2	12.5	36	2017-07-22	3	2	1	2	2.9	47	1	35	1
2017-07-28	18	2	2	HOUSE WIFE	1	2	2	2	2	2	2	0	0	0	0	9	8	21	3	1	2	11.3	36	2017-07-28	3	2	1	1	2.9	52	1	35	1
2017-07-23	22	2	2	HOUSE WIFE	1	1	1	1	1	1	1	99	99	99	99	16	4	16	3	1	2	13.1	36	2017-07-22	3	2	1	1	2.6	50	1	38	1
2017-07-13	21	2	2	STUDENT	1	1	1	1	1	1	1	0	0	0	0	8	10	18	4	1	2	12.4	37	2017-05-31	3	2	1	2	2.6	49	1	28	1
2017-07-20	35	1	2	HOUSE WIFE	1	1	1	1	5	5	5	1	99	99	99	18	6	18	3	1	2	9	37	2017-07-19	3	2	1	1	2.2	50	1	29	1
2017-09-23	21	2	2	HOUSE WIFE	1	1	1	1	1	1	1	0	0	0	0	12	13	18	5	1	2	13.1	37	2017-09-22	3	2	1	1	2.8	45	1	30	1
2017-07-10	19	3	2	TEACHING	1	1	2	2	1	1	1	0	0	0	0	8	9	20	5	1	1	12.2	37	2017-06-18	3	2	1	2	2.8	50	1	30	1
2017-07-13	32	3	2	TEACHING	1	1	1	2	3	3	3	0	0	0	0	12	8	16	5	1	2	11.6	37	2017-07-10	2	2	2	1	3.1	50	1	30	1
2017-07-11	23	4	2	TRADING	1	1	1	1	2	2	2	0	0	0	0	19	5	19	3	1	2	10.9	37	2017-07-10	3	2	1	2	2.5	48	1	31	1
2017-08-08	28	1	1	FASHION	1	1	1	1	2	2	2	0	99	99	99	30	4	30	2	1	2	11.6	37	2017-08-07	3	2	1	2	2.8	49	1	31	1
2017-07-12	26	3	2	TEACHING	1	1	1	1	6	2	3	1	4	2	0	16	5	24	3	1	2	12.6	37	2017-07-11	3	2	2	1	2.5	51	1	31	1
2017-07-10	28	1	2	TRADING	1	1	1	1	3	3	3	0	0	0	0	32	4	32	1	1	2	12.9	37	2017-05-28	3	2	1	2	2.3	52	1	31	1
2017-07-16	17	2	2	HOUSE WIFE	1	1	2	1	1	1	1	0	0	0	0	16	9	20	3	1	2	7.9	37	2017-07-15	3	2	1	2	2.6	44	1	32	1
2017-08-10	23	1	2	HOUSE WIFE	1	1	1	1	1	1	1	0	0	0	0	8	7	20	3	1	2	10.5	37	2017-08-09	3	2	1	2	2.7	45	1	32	1
2017-08-11	23	2	1	HOUSE WIFE	1	1	1	1	1	1	1	0	0	0	0	8	7	20	3	1	2	10.5	37	2017-08-10	3	2	1	2	2.7	45	1	32	1
2017-07-06	28	3	2	TEACHING	1	1	1	2	3	2	2	0	1	0	0	16	7	16	4	1	2	11.3	37	2017-05-24	3	2	1	1	3.1	48	1	32	1
2017-07-04	26	1	2	WEAVING	1	1	1	1	3	3	3	0	0	0	0	12	7	16	3	2	2	99	37	2017-07-03	3	2	1	2	2.9	51	1	32	1
2017-07-06	18	1	2	HOUSE WIFE	1	1	1	1	2	2	2	0	0	2	0	21	8	36	1	1	2	8.9	37	2017-06-22	3	2	2	2	3.1	57	1	32	1
2017-08-29	37	2	2	FARMING	1	1	1	1	4	3	3	0	1	0	0	16	7	16	5	1	2	10.2	37	2017-08-28	3	2	1	1	2.8	46	1	33	1
2017-08-31	25	1	2	SEAMSTRESS	1	1	1	1	3	3	2	0	0	0	0	28	6	28	3	1	2	99	37	2017-08-30	3	2	1	1	3	52	1	33	1
2017-09-14	21	4	2	FARMING	1	1	1	1	1	1	1	0	0	0	0	15	7	24	3	1	2	9.3	37	2017-09-13	3	2	1	1	2.6	45	1	34	1
2017-07-10	22	2	2	TEACHING	1	1	2	1	1	1	1	0	0	0	0	18	5	28	2	1	2	11.8	37	2017-07-02	3	2	1	1	3.3	55	1	34	1
2017-08-12	17	2	2	HOUSE WIFE	1	1	1	1	1	1	1	0	0	0	0	17	5	28	3	1	1	8.1	37	2017-08-11	3	2	1	2	3.2	47	1	35	1
2017-08-22	26	4	1	HOUSE WIFE	1	1	1	1	2	1	1	0	1	0	0	20	5	24	3	1	2	99	37	2017-08-21	3	2	1	2	2.9	49	1	35	1
2017-07-12	19	2	2	PATRIENSA	1	1	1	1	1	1	1	0	0	0	0	12	9	16	4	1	2	11.1	37	2017-07-11	3	2	1	2	2.9	49	1	35	1
2017-08-21	26	2	2	FARMING	1	1	1	1	3	3	3	0	0	0	0	12	6	18	4	1	2	11.6	37	2017-08-19	3	2	1	1	2.7	51	1	35	1
2017-09-17	30	3	2	TEACHING	1	1	1	1	3	3	3	0	0	0	0	16	8	20	5	1	2	9.7	37	2017-09-16	3	2	1	2	3.7	54	1	35	1
2017-09-19	28	3	2	STUDENT	1	1	1	1	2	1	1	0	1	0	0	17	5	22	3	1	2	9.5	37	2017-09-18	3	2	1	1	2.8	51	1	36	1
2017-09-17	24	2	2	HOUSE WIFE	1	1	1	1	2	2	2	0	0	0	0	22	6	26	4	2	2	9.3	37	2017-09-16	3	2	2	2	3.1	56	1	38	1
2017-07-26	32	3	2	TEACHING	1	1	1	1	4	3	2	0	1	0	0	9	6	24	2	1	2	8.5	37	2017-07-26	1	2	1	1	2.7	48	1	99	1
2017-08-14	20	2	1	STUDENT	1	1	1	1	1	1	1	0	0	0	0	29	5	29	3	1	2	10.7	38	2017-08-07	3	2	1	2	2	43	1	28	1
2017-07-18	33	2	2	TRADING	1	1	1	1	4	4	4	0	99	99	99	16	7	16	3	1	2	14.7	38	2017-06-06	3	2	1	1	2.8	47	1	28	1
2017-07-21	21	1	2	HOUSE WIFE	1	2	1	1	2	2	2	0	0	0	0	32	2	36	1	1	2	9.5	38	2017-07-12	2	2	1	2	3.8	48	1	28	1
2017-08-08	20	1	1	STUDENT	1	1	1	1	1	1	1	0	0	0	0	29	5	29	3	1	2	10.4	38	2017-08-07	3	2	1	2	2	43	1	29	1
2017-07-26	31	3	2	TEACHING	1	1	1	1	3	3	3	0	0	2	99	11	6	16	4	1	2	13.1	38	2017-07-18	3	2	2	1	3.7	48	1	29	1
2017-07-17	28	2	2	TEACHING	1	1	1	1	1	1	1	0	0	0	0	16	9	16	3	1	2	11.3	38	2017-06-06	3	2	1	2	2.7	49	1	29	1
2017-07-10	28	3	2	ACCOUNTANT	1	1	1	2	4	2	2	0	2	0	0	11	7	19	5	1	1	13.1	38	2017-05-27	3	2	1	2	3.4	49	1	29	1
2017-07-10	39	1	2	TRADING	1	1	1	1	3	3	3	0	0	0	0	18	7	18	5	1	2	10.1	38	2017-05-29	3	2	1	2	3.4	49	1	29	1
2017-08-29	22	2	2	STUDENT	1	1	1	1	2	1	1	0	1	0	0	8	8	20	2	1	2	14.3	38	2017-08-28	3	1	1	2	2.3	46	1	30	1
2017-07-21	27	2	2	TRADING	1	1	1	1	5	5	5	0	0	0	0	24	2	32	1	1	2	9.8	38	2017-07-17	2	2	1	2	3.2	51	1	30	1
2017-07-19	28	2	2	TRADING	1	1	2	1	1	1	1	0	0	1	99	11	10	20	3	1	2	14.9	38	2017-07-09	3	2	2	2	3.4	51	3	30	1
2017-07-06	27	3	2	TEACHING	1	1	2	2	1	1	1	0	0	0	0	16	9	16	5	1	2	99	38	2017-06-06	3	2	1	2	2.9	56	1	30	1
2017-09-16	21	2	2	SEAMSTRESS	1	1	1	1	1	1	1	0	0	0	0	20	6	24	3	1	2	11.7	38	2017-09-15	3	2	1	2	2.8	47	1	31	1
2017-09-15	21	2	1	SEAMSTRESS	1	1	1	1	1	1	1	0	0	0	0	20	6	24	3	1	2	11.7	38	2017-09-14	3	2	1	2	2.8	47	1	31	1
2017-06-22	26	2	2	HOUSE WIFE	1	1	1	1	2	2	2	0	0	0	0	14	7	20	3	1	2	10.2	38	2017-06-21	3	2	1	2	2.6	48	1	31	1
2017-08-07	26	3	2	TEACHING	1	1	1	1	1	2	2	2	0	0	0	22	7	26	3	1	2	9.7	38	2017-08-07	3	2	1	1	2.8	50	1	31	1
2017-07-18	26	2	2	TRADING	1	1	1	1	2	2	2	0	0	0	0	26	3	26	3	1	2	10	38	2017-06-04	3	2	1	1	3.2	50	1	31	1
2017-07-07	23	2	2	TEACHING	1	1	2	1	1	1	1	0	0	0	0	18	11	18	4	1	2	14.5	38	2017-06-30	3	2	1	2	3.3	52	1	31	1
2017-09-15	23	2	2	TRADING	1	1	1	1	1	1	1	0	0	0	0	20	5	24	4	1	2	10.9	38	2017-09-14	3	2	1	2	2.4	56	1	31	1
2017-09-16	23	2	2	TRADING	1	1	1	1	1	1	1	0	0	0	0	20	6	24	4	2	2	10.9	38	2017-09-15	3	2	1	2	2.4	56	1	31	1
2017-09-22	31	3	2	TEACHING	1	1	1	1	3	3	3	0	0	0	0	6	9	20	5	1	2	12.3	38	2017-09-21	3	2	1	1	3.2	46	1	32	1
2017-06-22	19	1	2	STUDENT	2	1	1	1	1	1	1	0	0	0	0	13	7	20	5	1	1	9	38	2017-06-20	3	2	2	2	2.7	50	1	32	1
2017-07-25	21	3	2	TEACHING	1	1	1	1	1	1	1	0	0	0	0	14	10	18	5	1	2	14	38	2017-07-24	3	2	1	1	2.8	50	1	32	1
2017-09-19	27	2	2	TRADING	1	1	1	1	2	1	1	0	0	0	0	16	8	20	3	1	2	11.1	38	2017-09-17	3	2	2	1	2.8	50	1	32	2
2017-07-04	33	1	2	FARMING	1	1	1	1	5	4	4	0	1	0	0	16	5	24	2	1	2	10.2	38	2017-07-03	3	2	1	2	3.3	50	1	32	1
2017-07-19	26	3	2	TEACHING	1	1	1	1	3	3	3	0	0	2	0	11	6	16	4	1	2	13.1	38	2017-07-18	3	2	2	1	3.7	50	1	32	1
2017-07-11	22	2	1	FARMING	1	1	2	1	1	1	1	0	0	0	0	32	3	32	1	1	2	10.9	38	2017-07-05	2	2	1	2	2.7	51	3	32	1
2017-07-11	42	2	2	SEAMSTRESS	1	1	1	1	6	5	5	0	1	0	0	16	10	16	5	1	2	13	38	2017-07-10	3	2	1	1	2.9	51	1	32	1
2017-07-11	28	2	2	TRADING	1	1	2	1	1	1	1	0	0	1	0	11	10	20	3	1	2	14.9	38	2017-07-09	3	2	2	2	3.4	53	1	32	1
2017-08-14	24	2	2	PUMP ATTENDING	1	1	1	1	2	1	0	0	1	0	0	13	10	21	5	1	2	11.5	38	2017-08-13	3	2	1	2	2.5	42	1	33	1
2017-08-24	28	2	2	SEAMSTRESS	1	1	1	1	2	2	2	0	0	0	0	19	6	19	3	1	2	11.9	38	2017-08-23	3	2	1	1	2.9	44	1	33	2
2017-08-25	28	2	2	SEAMSTRESS	1	1	1	1	2	2	2	0	0	0	0	19	6	19	3	1	2	11.9	38	2017-08-24	1	2	1	1	2.9	44	1	33	1
2017-09-09	27	1	1	SEAMSTRESS	1	1	1	1	2	2	2	0	0	0	0	5	10	20	3	1	2	12.8	38	2017-09-08	3	2	1	1	3.2	49	1	33	1
2017-07-16	30	3	3	SOCIAL WORKER	1	1	1	1	1	2	2	2	0	0	0	16	6	17	4	1	2	10.8	38	2017-07-15	3	2	1	1	3.4	50	1	33	1
2017-08-24	24	2	2	HOUSE WIFE	1	1	1	1	2	1	1	0	1	0	0	14	7	16	4	1	1	8.4	38	2017-08-23	3	2	1	1	2.9	51	1	33	1
2017-08-23	24	2	2	HOUSE WIFE	2	99	99	99	2	1	1	0	1	0	0	14	7	23	4	1	2	8.4	38	2017-08-23	3	2	1	1	2.9	51	1	33	1
2017-09-19	25	2	2	HAIR DRESSING	1	1	1	1	3	2	1	0	1	0	0	9	9	17	4	1	2	10.6	38	2017-09-18	3	2	1	2	3.1	51	1	33	1
2017-06-22	18	1	2	TRADING	1	1	1	1	1	1	1	0	0	0	0	18	8	26	3	1	2	9.2	38	2017-06-21	3	2	1	2	3.4	51	1	33	1
2017-07-15	25	4	1	HOUSE WIFE	1	1	1	1	3	2	2	0	1	0	0	15	9	24	3	1	2	11.4	38	2017-07-14	3	2	1	1	3.2	53	1	33	1
2017-08-16	28	2	2	HAIR DRESSER	1	1	1	1	3	3	2	0	2	0	0	20	5	32	1	1	2	9.5	38	2017-08-15	3	2	2	2	2.9	50	1	34	2
2017-08-21	18	2	1	STUDENT	1	1	1	1	1	1	1	0	0	0	0	17	7	21	4	1	2	11.5	38	2017-08-20	3	1	1	1	3.7	50	1	34	1
2017-07-23	47	1	2	NURSE	1	1	1	1	3	3	3	99	99	99	99	12	6	16	3	1	2	10.4	38	2017-07-22	3	2	1	2	3.3	51	1	34	1
2017-08-15	23	2	1	HOUSE WIFE	1	1	1	1	2	2	2	0	0	0	0	21	6	21	3	1	2	10	38	2017-08-14	3	2	1	1	3.5	51	1	34	1
2017-07-06	27	2	2	STUDENT	1	1	1	1	1	1	1	0	0	0	0	22	5	22	4	1	2	9.4	38	2017-05-25	3	2	1	2	2.9	54	1	34	1
2017-08-30	25	2	2	HOUSE WIFE	1	1	1	1	3	3	3	0	0	3	0	32	3	30	1	99	2	99	38	2017-08-29	3	2	2	2	3.2	54	1	34	1
2017-07-11	30	2	2	TRADING	1	1	1	1	3	3	3	0	0	0	0	6	10	18	5	1	2	6.3	38	2017-07-10	3	2	1	1	3.2	54	1	34	1
2017-07-11	24	2	2	SEAMSTRESS	1	1	2	1	3	3	3	0	0	0	0	16	8	20	2	1	2	12.8	38	2017-07-10	3	2	1	2	2.8	43	1	35	1
2017-08-24	34	4	1	TRADING	1	1	1	1	2	2	2	0	0	0	0	20	3	20	1	2	2	12.8	38	2017-08-23	3	2	1	1	2.7	45	1	35	1
2017-08-24	34	4	1	TRADING	1	1	1	1	2	2	2	0	0	0	0	20	3	20	1	1	2	12.8	38	2017-08-23	3	2	3	1	2.7	45	1	35	1
2017-07-18	19	2	2	HOUSE WIFE	1	2	2	2	1	1	1	0	99	99	99	16	7	20	3	1	2	11.3	38	2017-06-06	3	2	1	2	2	50	1	35	1
2017-08-24	22	1	2	HOUSE WIFE	1	1	1	1	1	1	1	0	0	0	0	20	6	20	3	1	2	10.7	38	2017-08-23	3	2	1	2	2.9	52	1	35	1
2017-07-18	42	1	2	SEAMSTRESS	1	1	1	1	6	6	5	0	0	0	0	16	10	16	5	1	2	13	38	2017-07-10	3	2	1	1	2.9	52	1	35	1
2017-09-21	21	2	2	HOUSE WIFE	1	1	1	1	1	1	1	0	0	0	0	28	5	28	3	1	2	8.9	38	2017-09-20	3	2	1	1	3.2	53	1	35	1
2017-09-20	19	2	2	HOUSE WIFE	1	1	1	1	1	1	1	0	0	0	0	16	8	20	3	1	2	8.4	38	2017-09-19	3	2	1	2	3.5	53	1	35	1
2017-07-20	28	3	2	NURSE	1	1	1	2	2	2	2	99	0	0	99	14	8	18	6	1	2	9.1	38	2017-07-19	3	2	1	1	3.9	58	1	35	1
2017-07-12	35	3	2	TEACHING	1	1	1	1	4	4	4	0	0	0	0	18	6	22	3	1	1	11.2	38	2017-07-11	3	2	1	1	3.4	44	1	36	1
2017-08-07	24	2	2	HOUSE WIFE	1	1	1	1	4	2	2	0	2	1	0	16	7	20	3	1	2	11	39	2017-06-25	3	2	1	2	2.8	48	1	29	1
2017-09-22	47	2	2	SEAMSTRESS	1	1	1	1	4	3	3	0	1	1	0	13	6	16	2	1	2	11.2	39	2017-09-22	3	2	2	1	2.5	40	1	30	1
2017-07-14	27	2	2	WEAVING	1	1	1	1	2	2	1	0	0	0	10	16	10	20	4	1	2	10.7	39	2017-07-14	3	2	1	1	2.3	45	3	30	1
2017-09-15	24	2	2	HOUSE WIFE	1	1	1	1	1	1	1	0	0	0	0	18	7	18	5	2	99	11.8	39	2017-09-14	3	2	1	2	2.6	47	1	30	1
2017-08-31	36	3	2	TEACHING	1	1	1	1	4	4	4	0	0	0	0	26	5	26	3	1	2	12.4	39	2017-08-31	3	2	1	1	2.6	48	1	30	1
2017-08-10	39	1	1	TRADING	1	1	1	1	4	4	4	0	0	0	0	18	9	22	3	1	2	11.6	39	2017-06-28	3	2	1	1	3.5	48	1	30	1
2017-07-21	28	2	2	TRADING	1	1	1	1	3	3	2	0	0	0	0	32	4	32	1	1	2	10.6	39	2017-07-14	2	2	1	2	2.5	51	1	30	1
2017-07-26	31	2	2	HOUSE WIFE	1	1	1	1	4	4	4	99	99	99	99	22	6	22	3	1	2	12.2	39	2017-07-25	3	2	1	1	3.2	61	1	30	1
2017-09-11	20	2	2	HOUSE WIFE	1	1	1	1	2	1	1	0	1	0	0	22	6	26	4	1	2	10.1	39	2017-09-11	3	2	1	1	2.7	47	1	31	1
2017-08-15	21	2	1	CATERER	1	1	1	1	2	2	2	0	0	0	0	16	9	20	5	1	2	12.1	39	2017-08-14	3	2	1	2	2.9	48	1	31	1
2017-08-26	22	2	2	FARMING	1	1	1	1	2	1	1	0	0	0	0	15	7	22	4	1	2	8.5	39	2017-08-25	3	2	1	1	2.8	51	1	31	1
2017-07-20	23	1	2	SEAMSTRESS	2	1	1	1	1	1	1	99	99	1	99	12	12	34	5	1	2	10.7	39	2017-07-12	3	2	2	2	3	51	1	31	1
2017-07-13	28	1	2	TRADING	1	1	1	1	3	3	3	0	0	0	0	18	7	18	3	1	1	11.3	39	2017-06-01	2	2	1	1	4	51	1	31	1
2017-08-17	26	3	2	FARMING	1	1	1	1	2	2	2	0	0	0	0	15	7	23	3	1	2	12.1	39	2017-08-08	3	2	1	2	2.6	52	1	31	1
2017-08-14	22	2	2	HOUSE WIFE	1	1	1	1	1	1	1	0	0	0	0	12	9	20	3	1	1	10.2	39	2017-08-13	3	2	1	1	2.7	52	1	31	1
2017-09-09	28	4	1	TRADING	1	1	1	1	4	4	4	0	0	1	0	20	6	28	3	1	2	11.4	39	2017-09-08	3	2	2	1	3	45	1	32	1
2017-09-21	35	3	2	NURSE	1	1	1	1	3	3	3	0	0	0	0	7	10	21	3	1	2	12	39	2017-09-20	3	2	1	1	2.8	46	1	32	1
2017-09-18	32	3	2	NURSE	1	1	1	1	4	4	4	0	0	0	0	23	5	23	3	99	2	10.1	39	2017-09-16	3	2	1	2	3.2	47	1	32	1
2017-09-18	21	4	2	HOUSE WIFE	1	1	1	1	1	1	1	0	0	0	0	16	6	24	4	1	2	14	39	2017-09-18	3	2	1	1	3	49	1	32	1
2017-06-22	31	1	2	SEAMSTRESS	1	1	1	1	3	3	3	0	0	0	0	10	7	20	4	1	2	11.5	39	2017-06-20	3	2	1	1	2.7	50	1	32	1
2017-08-30	27	2	2	TRADING	1	1	1	1	3	2	2	0	1	0	0	10	10	24	5	1	2	8.2	39	2017-08-29	3	2	1	1	3.1	50	1	32	1
2017-07-05	26	1	2	TRADING	1	1	1	1	5	2	2	0	3	0	0	12	9	16	3	1	2	11.5	39	2017-07-04	3	2	1	2	3.2	50	1	32	1
2017-07-07	37	2	2	HOUSE WIFE	1	1	2	1	4	4	4	0	0	0	0	16	5	6	1	1	2	9.5	39	2017-07-06	3	2	1	1	2.6	51	1	32	1
2017-09-13	27	1	2	SEAMSTRESS	1	1	1	1	4	1	1	0	3	0	0	12	9	17	5	1	2	11.4	39	2017-09-06	3	99	2	2	3	39	1	33	1
2017-09-07	36	1	2	HAIR DRESSING	1	1	1	1	5	5	5	0	0	0	0	27	8	27	3	1	2	10	39	2017-09-05	3	2	1	1	2.9	48	1	33	1
2017-08-25	17	2	2	STUDENT	1	1	1	1	1	1	1	0	0	0	0	16	3	20	1	1	2	10.2	39	2017-08-24	3	2	1	2	2.7	50	1	33	1
2017-09-12	20	4	2	HOUSE WIFE	1	1	1	1	3	3	3	0	0	0	0	20	7	26	3	1	2	99	39	2017-09-11	3	2	1	2	3.1	50	1	33	1
2017-09-21	31	3	2	TEACHING	1	1	1	1	1	1	1	0	0	0	0	7	10	18	4	1	2	13	39	2017-09-20	3	2	1	1	3.3	51	1	33	1
2017-08-14	37	3	2	TEACHING	1	1	1	1	1	1	1	0	0	99	0	16	9	16	3	1	2	11.3	39	2017-06-06	3	2	1	2	2.9	52	1	33	1
2017-09-12	24	2	2	HAIR DRESSING	1	1	1	1	3	1	1	0	2	0	0	11	7	20	5	1	2	12	39	2017-09-12	3	2	1	1	3.1	52	1	33	1
2017-09-11	38	1	1	TRADING	1	1	1	1	3	3	3	0	0	0	0	16	9	20	4	1	2	8.9	39	2017-09-10	3	2	1	1	3.2	52	1	33	1
2017-07-12	31	3	2	NURSE	1	1	1	1	3	3	3	0	0	2	0	15	8	19	3	1	2	11.7	39	2017-06-28	3	2	2	1	4.1	52	1	33	1
2017-09-23	27	3	2	TEACHING	1	1	1	1	2	2	2	0	0	1	0	14	11	22	4	1	2	12.5	39	2017-08-16	3	2	2	1	3	54	1	33	1
2017-08-28	19	2	2	STUDENT	1	1	1	1	1	1	1	0	0	0	0	11	11	18	5	1	2	9.4	39	2017-08-26	3	2	1	2	3.4	53	1	34	1
2017-08-24	30	4	2	STUDENT	1	1	1	1	2	2	2	0	0	0	0	26	5	30	2	1	2	10.9	39	2017-08-23	3	2	1	1	3.5	53	1	35	1
2017-07-11	35	3	2	TEACHING	1	1	1	1	4	4	4	99	99	99	99	8	6	22	3	1	2	11.2	39	2017-07-11	3	1	1	1	3.4	44	1	36	1
2017-08-23	40	4	2	TRADING	1	1	1	1	5	4	4	0	0	2	0	18	5	24	2	1	2	10.9	40	2017-08-22	3	2	2	2	3.3	51	1	30	1
2017-08-21	33	2	2	TRADING	1	1	1	1	3	3	3	0	0	0	0	16	4	20	3	1	2	10.1	40	2017-08-19	3	2	1	1	3.5	51	1	30	1
2017-08-16	26	2	1	STUDENT	1	1	1	1	2	1	1	0	1	0	0	24	4	24	3	1	2	11	40	2017-08-15	3	2	1	2	3.1	33	1	31	1
2017-08-19	20	2	2	SEAMSTRESS	1	1	1	1	4	4	4	0	0	0	0	24	6	24	3	1	2	9	40	2017-08-18	3	2	1	2	3	46	1	31	1
2017-09-11	39	4	1	TRADING	1	1	1	1	4	4	3	0	0	0	0	27	3	25	1	1	2	7.6	40	2017-09-10	3	2	1	1	2.8	48	1	31	1
2017-08-26	19	1	2	TRADING	1	1	1	1	3	1	1	0	2	0	0	11	12	16	6	1	2	8.5	40	2017-08-26	3	2	1	1	2.3	49	1	31	1
2017-08-15	19	2	1	HOUSE WIFE1	1	1	1	1	1	1	1	0	0	0	99	18	6	23	3	1	2	10.3	40	2017-08-14	3	2	1	1	2.7	50	1	31	1
2017-07-13	23	2	2	SEAMSTRESS	1	1	2	1	1	1	1	0	0	1	0	12	12	19	5	1	2	10.7	40	2017-07-12	3	2	2	2	3	51	1	31	1
2017-07-10	28	3	2	TEACHING	1	1	1	1	1	1	1	0	0	0	0	17	12	17	6	1	2	11.8	40	2017-05-28	3	1	1	1	3.2	51	1	31	1
2017-08-12	21	2	2	TRADING	1	1	1	1	2	2	2	1	0	1	0	29	3	34	2	1	99	13	40	2017-08-11	3	2	2	1	2.3	52	1	31	1
2017-08-28	24	4	2	HOUSE WIFE	1	1	1	1	4	4	2	0	0	0	2	20	8	20	4	1	2	12.6	40	2017-08-27	3	2	1	1	2.4	52	1	31	1
2017-07-11	23	3	2	HOUSE WIFE	1	1	2	2	1	1	1	0	0	0	0	14	9	18	4	1	1	12.4	40	2017-05-24	3	1	1	2	2.8	52	1	31	1
2017-07-19	38	1	2	SEAMSTRESS	1	1	1	1	4	4	4	4	99	99	99	24	99	16	3	1	2	11.1	40	2017-07-11	3	2	1	2	2.9	52	1	31	1
2017-09-15	27	3	2	TRADING	1	1	1	1	2	2	2	0	0	0	0	18	12	22	4	1	2	11.6	40	2017-09-14	3	2	1	1	3.2	52	1	31	1
2017-09-08	25	3	2	NURSE	1	1	1	1	1	1	1	0	0	0	0	12	9	21	4	1	2	8	40	2017-09-07	3	2	1	2	2.7	42	1	32	1
2017-07-12	25	2	2	TRADING	1	1	1	1	1	1	1	0	0	0	0	18	8	18	5	1	2	7.6	40	2017-07-11	3	2	1	2	2.8	48	1	32	1
2017-07-05	20	1	2	HOUSE WIFE	1	1	1	1	2	2	2	0	0	0	0	12	7	20	3	1	2	11.9	40	2017-06-28	3	2	2	2	2.5	50	1	32	1
2017-07-18	26	2	2	CATERER	1	1	1	1	2	2	2	0	0	0	0	4	10	22	5	1	2	11.4	40	2017-07-17	3	2	1	1	2.9	45	1	33	1
2017-07-25	17	1	2	FARMING	1	1	1	1	1	1	1	0	0	0	0	25	3	25	2	1	2	99	40	2017-07-24	3	2	1	1	2.9	51	1	33	1
2017-08-17	34	1	2	TRADING	1	1	1	1	4	4	4	0	0	0	0	20	9	20	3	1	2	10.2	40	2017-08-06	3	2	1	1	3	54	1	33	1
2017-09-22	30	2	2	TRADING	1	1	1	1	2	1	1	1	1	1	0	14	3	22	2	1	2	13.8	40	2017-09-21	3	2	2	1	2.9	46	1	34	1
2017-07-20	26	3	2	NURSE	1	1	1	1	3	2	2	99	1	99	99	16	7	29	1	1	2	11.8	40	2017-07-19	3	2	1	1	3.4	46	1	34	1
2017-06-22	23	3	2	STUDENT	1	1	1	1	1	1	1	0	0	0	0	12	12	16	4	1	2	13.2	40	2017-06-21	3	2	2	2	2.7	48	1	34	1
2017-09-17	26	3	2	TEACHING	1	1	1	1	2	1	1	0	0	0	0	13	8	28	4	1	2	12	40	2017-09-16	3	2	1	2	3.2	50	1	34	1
2017-07-19	28	1	2	FARMING	1	1	1	1	3	3	1	0	0	1	0	7	10	20	3	1	2	12.5	40	2017-07-07	3	2	2	2	3.8	50	1	34	1
2017-07-05	34	3	2	ACCOUNTANT	1	1	1	1	6	4	4	1	2	0	0	12	6	26	4	1	2	11.2	40	2017-05-24	3	2	1	2	3.7	53	1	34	1
2017-08-12	21	2	2	TRADING	1	1	1	1	2	2	2	1	0	1	0	29	3	34	2	1	99	13	40	2017-08-11	3	2	2	1	2.4	56	1	34	1
2017-07-04	20	1	2	HOUSE WIFE	1	1	1	1	2	1	1	0	1	0	0	12	7	16	4	2	2	10.8	40	2017-07-03	3	2	1	2	3.2	51	1	35	1
2017-08-21	24	2	2	TRADING	1	1	1	1	2	2	2	0	0	0	0	7	10	19	3	1	2	10.4	40	2017-08-19	3	2	1	2	3.1	52	1	35	1
2017-07-10	26	2	2	HOUSE WIFE	1	1	1	1	2	2	2	0	0	0	0	32	4	32	2	1	2	11.9	40	2017-07-03	3	2	1	1	3.5	52	1	35	1
2017-08-19	37	2	2	TEACHING	1	1	1	1	4	4	4	0	0	0	0	16	8	20	4	1	2	11.6	40	2017-08-18	3	2	1	2	3.2	53	1	35	1
2017-08-12	43	2	2	SEAMSTRESS	1	1	1	1	4	4	4	0	0	0	0	16	7	28	2	1	2	10.3	40	2017-08-11	3	1	1	2	2.8	47	1	36	1
2608/17	32	2	2	TRADING	1	1	1	1	5	3	3	0	0	0	0	20	6	20	4	1	2	10.6	40	2017-08-25	3	2	1	1	4.3	57	1	36	1
2017-09-11	28	2	2	TRADING	1	1	1	1	3	3	3	0	0	0	0	19	7	19	3	1	2	9.8	40	2017-09-11	1	2	1	1	3.7	48	1	37	1
2017-08-07	22	2	2	HOUSE WIFE	1	1	1	1	2	2	2	0	0	0	0	12	13	16	6	1	1	12.3	41	2017-06-26	3	2	1	2	3.5	50	1	30	1
2017-07-10	17	2	1	STUDENT	1	1	2	1	1	1	1	0	0	0	0	22	6	22	4	1	2	10.9	41	2017-06-28	3	2	2	1	3.4	51	1	30	1
2017-08-08	23	1	2	SAEMSTRESS	1	1	1	1	1	1	1	0	0	0	0	16	6	22	4	1	2	10.5	41	2017-08-01	3	2	1	1	3	44	1	31	1
2017-06-22	35	3	2	TEACHING	1	1	1	1	2	2	2	0	0	0	0	11	8	16	3	1	2	14.2	41	2017-06-15	3	2	1	2	3.2	47	1	31	1
2017-07-04	28	3	2	TEACHING	1	1	1	1	3	3	3	0	0	0	0	11	13	15	5	1	2	13.1	41	2017-06-27	3	2	1	1	3.6	50	1	31	1
2017-08-14	40	4	2	FARMING	1	1	1	1	5	5	5	0	0	0	0	20	4	28	3	1	2	12.5	41	2017-08-03	3	2	1	1	3.4	56	1	31	1
2017-09-08	33	4	2	HAIR DRESSING	1	1	1	1	3	3	3	0	0	0	0	10	10	10	5	1	2	12	41	2017-09-07	3	2	1	1	3.2	43	1	32	1
2017-08-25	24	3	2	TEACHING	1	1	1	1	1	1	0	0	0	1	0	17	9	22	3	1	2	13.4	41	2017-08-24	3	2	2	2	3.8	47	1	32	1
2017-09-23	32	3	2	TEACHING	1	1	1	1	2	1	1	0	1	0	0	31	3	31	2	1	2	9.1	41	2017-09-22	3	2	1	2	2.8	50	1	32	1
2017-08-14	31	3	2	TEACHING	1	1	1	1	2	2	2	0	0	2	0	16	12	16	3	1	2	13.3	41	2017-07-02	3	2	2	1	3.5	55	1	32	1
2017-07-10	34	2	2	SEAMSTRESS	1	1	2	1	4	4	4	0	0	0	0	20	10	32	2	1	2	99	41	2017-07-09	3	2	1	2	3	48	1	33	1
2017-08-15	21	2	1	STUDENT	1	1	1	1	1	1	1	0	0	0	0	17	9	21	4	1	2	7.2	41	2017-08-14	3	2	1	1	3	52	1	33	1
2017-09-11	33	3	2	SECRETARY	1	1	1	1	3	3	3	0	0	0	0	14	9	23	3	1	2	11.4	41	2017-09-09	3	2	1	1	3.2	52	1	33	1
2017-07-05	35	1	2	FARMING	1	1	1	1	6	6	6	0	0	0	0	18	4	28	3	1	2	11.9	41	2017-07-04	3	2	1	2	3.1	50	1	34	1
2017-07-12	24	1	2	HAIR DRESSING	1	1	2	1	3	3	2	0	0	2	0	19	11	19	5	1	2	12	41	2017-07-11	3	2	2	1	3.1	52	1	34	1
2017-09-11	26	3	1	TEACHING	1	1	1	1	3	3	3	0	0	0	0	15	6	29	1	1	2	11.2	41	2017-08-21	3	2	1	1	3.4	52	1	34	1
2017-09-17	19	2	2	STUDENT	1	1	1	1	1	1	1	0	0	0	0	8	11	20	5	1	2	10.4	41	2017-09-17	3	2	1	1	3.6	54	1	34	1
2017-08-28	20	1	2	HOUSE WIFE	1	1	1	1	1	1	1	0	0	0	0	10	11	21	4	1	2	13.2	41	2017-08-27	3	2	1	2	3.5	49	1	35	1
2017-08-24	22	2	1	HOUSE WIFE	1	1	1	1	1	1	1	0	0	0	0	20	6	20	3	1	2	10.7	41	2017-08-23	3	2	1	2	2.9	52	1	35	1
2017-08-23	22	2	2	HOUSE WIFE	1	1	1	1	1	1	1	0	0	0	0	22	6	20	3	1	2	10.7	41	2017-08-23	3	2	1	2	2.9	52	1	35	1
2017-07-07	34	2	1	TEACHING	1	1	2	1	4	4	4	0	0	0	0	18	7	22	4	1	2	11.4	41	2017-07-06	3	2	1	1	3.5	53	1	35	1
2017-09-21	21	3	2	HOUSE WIFE	1	1	1	1	1	1	1	0	0	0	0	17	10	26	4	1	2	10.8	41	2017-09-20	3	2	2	2	3.6	54	1	35	1
2017-09-11	37	3	2	SECRETARY	1	1	1	1	3	3	3	0	0	0	0	23	9	23	3	1	2	10.8	41	2017-09-09	3	2	1	1	4	55	1	36	1
2017-09-16	33	1	2	TRADING	1	1	1	1	4	4	4	0	0	1	0	11	8	24	3	1	2	9.1	41	2017-09-15	3	2	2	2	3	55	1	38	1
2017-09-17	31	2	2	CLEANER	1	1	1	1	4	3	3	0	0	0	0	14	14	18	5	2	2	12	41	2017-09-16	3	2	2	1	3.5	56	1	39	1
2017-07-20	27	1	2	TRADING	2	1	1	1	4	4	4	0	0	0	0	20	12	20	3	1	2	11.8	42	2017-07-17	2	2	1	2	4.1	50	1	31	1
2017-07-10	31	3	2	TEACHING	1	1	1	2	2	2	2	0	0	99	0	16	10	16	5	1	2	13.3	42	2017-07-02	3	2	2	1	3.5	51	1	32	1
2017-07-19	45	1	2	FARMING	1	1	1	1	6	6	5	0	0	0	0	22	6	22	4	1	2	10.4	42	2017-07-18	3	2	1	1	3.2	49	1	33	1
2017-08-11	34	2	2	TRADING	1	1	1	1	3	3	3	0	0	0	0	24	8	36	2	1	2	10.2	42	2017-08-10	3	2	1	2	2.9	52	1	33	1
2017-07-21	22	1	2	FARMING	1	1	1	1	3	3	3	0	0	0	0	16	9	24	5	1	2	13.6	42	2017-07-18	3	2	1	2	3.2	50	1	34	1
2017-08-18	25	2	2	FARMING	1	1	1	1	2	2	2	0	0	0	0	16	8	32	3	1	2	9.6	42	2017-08-17	3	1	2	1	3.4	52	1	34	1
2017-08-07	23	4	2	HOUSE WIFE	1	1	1	1	3	3	3	0	0	0	0	22	10	22	3	1	2	10	42	2017-08-07	3	2	1	1	3.2	53	1	34	1
2017-09-17	38	1	2	TRADING	1	1	1	1	3	3	3	0	0	0	0	22	6	22	4	1	2	99	42	2017-09-16	3	2	1	2	3.9	55	1	35	1
2017-07-26	45	4	2	TRADING	1	1	1	1	6	5	5	99	99	99	99	18	5	28	3	1	2	9.1	42	2017-07-23	3	1	1	1	3.1	99	99	99	1
2017-07-26	27	4	2	FARMING	1	1	1	1	3	3	3	0	0	3	0	24	4	28	3	1	2	8.9	99	2017-07-26	3	2	2	2	3	51	1	21	1
2017-08-11	17	4	2	TRADING	1	1	1	1	1	1	2	1	0	0	1	24	2	26	1	1	2	9	99	2017-08-10	3	2	1	1	1.1	50	1	29	1
2017-09-07	29	3	2	TEACHING	1	1	1	1	5	3	3	0	2	0	0	13	5	17	3	1	2	13	99	2017-07-25	3	2	2	2	2	40	1	30	1
2017-08-16	36	1	2	FARMING	1	1	1	1	7	5	5	0	1	1	0	14	4	20	2	1	2	12.4	99	2017-08-15	3	2	2	2	2.1	45	1	30	1
2017-08-11	17	4	2	TRADING	1	1	1	1	1	1	2	1	0	0	1	24	2	26	1	1	2	9	99	2017-08-10	3	2	1	1	1.2	52	1	31	1
2017-06-22	24	2	2	FARMING	1	1	1	1	1	1	1	0	0	0	0	15	6	24	3	1	1	99	99	2017-06-21	3	2	1	2	3.3	54	1	32	1
2017-08-16	36	1	1	FARMING	1	1	1	1	5	5	5	0	0	0	0	18	4	23	3	1	2	11.8	99	2017-08-16	3	2	1	1	2.7	49	1	33	1
2017-08-07	24	2	2	HOUSE WIFE	1	1	1	1	1	1	1	0	0	1	0	18	9	25	3	1	2	10	99	2017-08-06	3	2	2	2	2.9	49	1	34	1
2017-09-22	32	3	2	HEALTH WORKER	1	1	1	1	3	3	3	0	0	3	0	17	4	17	3	1	2	12.6	99	2017-09-21	3	2	2	2	3.1	47	1	35	1
2017-08-16	29	4	2	TRADING	1	1	1	1	4	4	4	1	99	1	0	22	2	23	1	1	2	8.7	99	2017-08-15	3	2	2	2	1	53	1	35	2
